# Supplementary material for: Suppression of Ribose-5-Phosphate Isomerase a Induces ROS to Activate Autophagy, Apoptosis, and Cellular Senescence in Lung Cancer
Source: Int J Mol Sci. 2022 Jul 17;23(14):7883. doi: 10.3390/ijms23147883 (PMC9322731; doi:10.3390/ijms23147883)
Supplement: Supplementary file 1 [file ijms-23-07883-s001.zip]

Archive with 2 entries (2 files):
- Supplemental figures.pdf
- Table S1_RPIA staining in lung cancer tissue array.xls
